# Supplementary material for: Expression Profile and Prognostic Value of Wnt Signaling Pathway Molecules in Colorectal Cancer
Source: Biomedicines. 2021 Sep 27;9(10):1331. doi: 10.3390/biomedicines9101331 (PMC8533439; doi:10.3390/biomedicines9101331)
Supplement: Supplementary file 1 [file biomedicines-09-01331-s001.zip]

Archive with 1 entries (1 files):
- biomedicines-1387369-supplementary.pdf
